# Supplementary material for: Derivatives of Imidazole and Carbazole as Bifunctional Materials for Organic Light-Emitting Diodes
Source: Materials (Basel). 2022 Nov 29;15(23):8495. doi: 10.3390/ma15238495 (PMC9739035; doi:10.3390/ma15238495)
Supplement: Supplementary file 1 [file materials-15-08495-s001.zip]

Archive with 1 entries (1 files):
- materials-2059656-supplementary.pdf
